# Supplementary material for: A cell-type deconvolution meta-analysis of whole blood EWAS reveals lineage-specific smoking-associated DNA methylation changes
Source: Nat Commun. 2020 Sep 22;11:4779. doi: 10.1038/s41467-020-18618-y (PMC7508850; doi:10.1038/s41467-020-18618-y)
Supplement: Supplementary file 4 — Supplementary Data 1-6 [file 41467_2020_18618_MOESM4_ESM.xlsx]

## Sheet: SuppData1
SuppData1: Participant Characteristics. For age, we provide the average age+/- standard deviation within each smoking-status stratum
	TZH (n=688)			Liu (n=686)			Hannum (n=588)			Tsaprouni (n=463)
	n	Male (%)	Age	n	Male (%)	Age	n	Male (%)	Age	n	Male (%)	Age
Never-smokers	453 (66%)	0.27	54+/-10	193 (28%)	0.23	51+/-14	384 (65%)	0.4	63+/-15	179 (39%)	0.68	55+/-7
Ex-smokers	62 (9%)	0.97	60+/-8	294 (43%)	0.34	52+/-11	178 (30%)	0.57	69+/-13	263 (57%)	0.73	55+/-7
Smokers	173 (25%)	0.98	55+/-10	199 (29%)	0.26	53+/-10	26 (5%)	0.62	54+/-12	21 (4%)	0.67	54+/-6
	Zhang(HIV450k) (n=608)			Zhang(HIV850k) (n=529)			Buccal (n=790)
	n	Male (%)	Age	n	Male (%)	Age	n	Male (%)	Age
Never-smokers	247 (41%)	1	50+/-9	220 (42%)	1	48+/-9	258 (33%)	0	53
Ex-smokers	0 (0%)	NA	NA	0 (0%)	NA	NA	365 (46%)	0	53
Smokers	361 (59%)	1	49+/-7	309 (58%)	1	50+/-6	173 (25%)	0	53

## Sheet: SuppData2
SuppData2: Myeloid-DMCTs (FDR<0.3)	t-stat (CellDMC)
CpG	Buccal	Liu	Hannum	TZH	Zhang(HIV450k)	Zhang(HIV850k)	Tsaprouni	z(Stouffer)	P(Stouffer)	FDR(Stouffer)	FDR(Empirical)
cg05575921	-7.397	-14.253	-6.124	-7.553	-7.654	-6.386	-5.778	-17.973	<1e-50	<1e-50	<3e-6
cg21566642	-5.92	-14.454	-3.311	-6.008	-6.719	-4.367	-5.193	-14.995	<1e-50	<1e-50	<3e-6
cg01940273	-5.809	-13.631	-3.121	-5.09	-5.758	-5.14	-4.359	-13.95	<1e-50	<1e-50	<3e-6
cg03636183	-4.887	-10.749	-4.163	-3.895	-3.625	-2.578	-5.02	-11.529	<1e-50	<1e-50	<3e-6
cg21161138	-3.729	-7.345	-3.478	-4.678	-4.946	-4.92	-4.891	-11.383	<1e-50	<1e-50	<3e-6
cg09935388	-4.009	-7.569	-3.48	-3.636	-5.791	-3.305	-3.512	-10.459	<1e-50	<1e-50	<3e-6
cg14753356	-5.706	-8.575	-1.552	-1.461	-5.061	-4.942	-3.888	-10.39	<1e-50	<1e-50	<3e-6
cg26703534	-4.904	-8.442	-3.891	-3.7	-3.229	-3.588	-2.427	-9.911	<1e-50	<1e-50	<3e-6
cg15342087	-3.412	-7.559	-2.199	-4.033	-4.217	-4.428	-3.195	-9.637	<1e-50	<1e-50	<3e-6
cg24859433	-2.113	-6.88	-2.026	-2.956	-3.847	-4.865	-3.89	-8.799	<1e-50	<1e-50	<3e-6
cg25189904	-2.244	-6.667	-3.96	-0.749	-2.903	-2.07	-4.696	-7.726	1e-14	4e-10	<3e-6
cg03329539	-2.512	-8.786	0.401	-2.189	-4.525	-3.164	-2.508	-7.65	2e-14	6e-10	<3e-6
cg12876356	-3.777	-4.477	-2.602	-3.495	-2.916	-3.146	-1.923	-7.493	7e-14	2e-09	<3e-6
cg12803068	2.007	5.47	2.5	1.909	2.976	4.429	3.031	7.448	1e-13	2e-09	<3e-6
cg00310412	-2.037	-6.456	-3.783	-2.533	-2.514	-3.141	-2.397	-7.439	1e-13	2e-09	<3e-6
cg27537125	-2.646	-4.709	-2.326	-4.585	-2.901	-2.355	-1.819	-7.148	9e-13	2e-08	<3e-6
cg23771366	-1.354	-6.444	-4.313	-3.252	-1.368	-3.538	-2.02	-7.136	1e-12	2e-08	<3e-6
cg19572487	-1.626	-6.406	-3.263	-2.353	-2.827	-2.83	-2.556	-7.134	1e-12	2e-08	<3e-6
cg07986378	-2.679	-6.08	-1.627	-1.817	-2.759	-3.441	-2.821	-7.029	2e-12	4e-08	<3e-6
cg11660018	-2.534	-6.402	-4.308	-1.701	-2.658	-2.42	-1.681	-7.018	2e-12	4e-08	<3e-6
cg06644428	-2.321	-5.705	-2.999	-2.288	-1.882	-1.248	-4.145	-6.921	4e-12	8e-08	<3e-6
cg23916896	-1.862	-4.875	-2.933	-1.891	-3.771	-3.745	-1.639	-6.776	1e-11	2e-07	<3e-6
cg23079012	-2.975	-6.313	-1.864	-1.596	-2.015	-2.345	-3.208	-6.757	1e-11	2e-07	<3e-6
cg12075928	-1.687	-4.139	-1.406	-2.946	-1.999	-2.728	-4.321	-6.554	6e-11	8e-07	<3e-6
cg17619755	3.621	5.405	0.795	1.102	2.138	4.36	2.072	6.532	6e-11	9e-07	<3e-6
cg00073090	-3.345	-4.229	-3.025	-0.707	-2.225	-3.696	-2.21	-6.419	1e-10	2e-06	<3e-6
cg24090911	-1.725	-4.677	-0.51	-3.302	-2.858	-2.465	-3.175	-6.355	2e-10	3e-06	<3e-6
cg09662411	-3.472	-4.39	-2.663	-1.316	-3.032	-3.328	-1.024	-6.325	3e-10	3e-06	<3e-6
cg12806681	-2.877	-5.307	-2.732	-1.324	-1.727	-2.071	-2.908	-6.295	3e-10	4e-06	<3e-6
cg18146737	-3.181	-4.123	-2.042	-2.011	-2.044	-3.821	-1.517	-6.192	6e-10	7e-06	<3e-6
cg20059928	-4.808	-2.305	-2.582	-0.277	-1.886	-3.466	-2.635	-6.114	1e-09	1e-05	<3e-6
cg18316974	-2.237	-4.862	-2.176	-2.326	-2.56	-2.6	-1.604	-6.053	1e-09	2e-05	<3e-6
cg07251887	-2.013	-3.919	-4.074	-2.471	-1.942	-1.901	-1.735	-5.936	3e-09	3e-05	<3e-6
cg21322436	-0.525	-3.724	-2.886	-2.527	-2.439	-1.454	-3.907	-5.899	4e-09	4e-05	<3e-6
cg00501876	-1.721	-4.188	-2.027	-2.749	-2.264	-2.856	-1.874	-5.851	5e-09	5e-05	<3e-6
cg27241845	-0.849	-6.426	-1.579	-1.404	-3.624	-2.889	-1.146	-5.735	1e-08	0.0001	<3e-6
cg04368724	1.742	4.196	0.77	0.53	2.584	3.957	3.035	5.696	1e-08	0.0001	<3e-6
cg15159987	-1.565	-4.147	-1.608	-3.162	-1.015	-1.883	-3.299	-5.629	2e-08	0.0002	<3e-6
cg25953130	-3.199	-3.859	-0.902	0.01	-3.92	-2.927	-1.899	-5.623	2e-08	0.0002	<3e-6
cg09548275	2.135	1.892	-0.319	2.094	3.926	2.854	3.125	5.613	2e-08	0.0002	<3e-6
cg06012804	-4.053	-1.162	-1.982	-2.823	-1.634	-1.534	-2.716	-5.597	2e-08	0.0002	<3e-6
cg06635952	3.362	3.257	-0.477	2.332	2.297	2.291	2.612	5.545	3e-08	0.0002	<3e-6
cg03450842	-0.742	-4.442	-1.82	-1.616	-2.235	-4.191	-2.059	-5.543	3e-08	0.0002	<3e-6
cg24771152	2.215	2.918	0.293	1.902	2.293	3.715	2.654	5.531	3e-08	0.0003	<3e-6
cg11554391	-2.813	-4.058	-2.31	-2.475	-0.821	-1.032	-2.813	-5.523	3e-08	0.0003	<3e-6
cg05284742	-1.596	-2.977	-2.066	-2.823	-1.84	-3.507	-1.782	-5.499	4e-08	0.0003	<3e-6
cg14580211	-1.643	-6.081	-2.196	-0.963	-1.908	-4.344	-0.419	-5.485	4e-08	0.0003	<3e-6
cg04018738	1.997	3.999	0.448	1.02	2.017	4.259	2.434	5.459	5e-08	0.0004	<3e-6
cg03732020	1.673	2.323	-0.99	2.369	2.98	3.49	3.47	5.444	5e-08	0.0004	<3e-6
cg04551776	-1.064	-2.084	-2.961	-4.34	-0.83	-1.187	-3.388	-5.428	6e-08	0.0004	<3e-6
cg08899667	0.92	4.531	-1.511	0.713	3.44	3.771	3.691	5.374	8e-08	0.0005	<3e-6
cg25949550	-1.46	-4.394	-2.288	-1.847	-1.192	-2.135	-2.778	-5.325	1e-07	0.0007	<3e-6
cg23570810	-2.658	-4.318	-0.7	-0.38	-1.884	-3.827	-2.194	-5.279	1e-07	0.0009	<3e-6
cg06338710	-2.612	-4.084	-1.628	-0.892	-2.398	-3.155	-1.258	-5.266	1e-07	0.0009	<3e-6
cg14371731	3.589	3.365	2.055	-0.263	0.558	2.692	3.312	5.261	1e-07	0.0009	<3e-6
cg13039251	1.22	4.185	-0.498	2.838	2.422	2.179	2.666	5.202	2e-07	0.001	<3e-6
cg19925780	2.337	0.508	1.446	2.249	3.452	2.674	1.971	5.188	2e-07	0.001	<3e-6
cg03038262	-2.918	-3.018	-1.072	-0.706	-2.308	-3.173	-2.102	-5.159	2e-07	0.002	<3e-6
cg01765077	3.842	3.573	1.116	1.589	1.346	-0.439	3.289	5.134	3e-07	0.002	<3e-6
cg18826637	-2.347	-3.808	-0.788	-1.037	-3.063	-2.788	-1.513	-5.121	3e-07	0.002	<3e-6
cg21121843	-1.151	-3.849	-1.853	-1.846	-2.354	-3.609	-1.106	-5.108	3e-07	0.002	<3e-6
cg11902777	2.333	-5.29	-2.956	-2.011	-3.21	-3.414	-1.772	-5.094	4e-07	0.002	<3e-6
cg17953136	2.332	3.125	0.739	0.368	3.65	2.642	1.895	5.084	4e-07	0.002	<3e-6
cg01127300	-2.943	-3.707	-1.607	0.4	-2.445	-2.616	-2.277	-5.083	4e-07	0.002	<3e-6
cg25305703	-0.19	-4.442	-1.107	-1.561	-2.298	-3.114	-2.727	-5.071	4e-07	0.002	<3e-6
cg08972170	2.025	3.165	-0.286	3.205	3.819	1.713	0.908	5.066	4e-07	0.002	<3e-6
cg10368935	3.357	2.157	2.026	1.605	0.758	2.576	2.13	5.051	4e-07	0.002	<3e-6
cg19406367	2.304	4.038	0.433	2.606	1.886	0.815	2.361	5.043	5e-07	0.002	<3e-6
cg26963277	-0.815	-3.717	-0.931	-0.736	-3.555	-2.673	-2.631	-5.041	5e-07	0.002	<3e-6
cg07178945	3.609	3.076	1.655	0.645	1.206	2.223	2.175	5.03	5e-07	0.002	<3e-6
cg05399785	2.17	3.346	0.493	1.805	3.746	1.458	1.234	4.938	8e-07	0.004	0.014
cg19459791	1.529	4.213	-0.285	2.93	4.197	-0.206	1.47	4.862	1e-06	0.006	0.014
cg24049493	2.087	4.553	1.087	1.137	2.778	1.993	0.873	4.853	1e-06	0.006	0.014
cg04885881	-0.573	-3.228	-1.482	-1.932	-1.095	-2.858	-3.344	-4.852	1e-06	0.006	0.014
cg05673882	-2.824	-4.583	-0.453	-1.25	-1.154	-3.295	-1.24	-4.844	1e-06	0.006	0.013
cg19717773	-0.291	-4.921	-3.692	-0.541	-1.932	-1.86	-1.835	-4.782	2e-06	0.008	0.013
cg15417641	2.509	4.514	0.488	-0.327	1.998	2.084	2.637	4.755	2e-06	0.009	0.013
cg06361984	-0.03	1.337	1.319	4.11	2.506	2.451	2.008	4.752	2e-06	0.009	0.013
cg13185177	4.226	3.767	-0.169	3.236	1.06	0.361	0.928	4.719	2e-06	0.011	0.013
cg08118908	0.366	2.514	0.657	3.478	2.891	0.361	2.965	4.716	2e-06	0.011	0.012
cg26337070	-3.458	-3.192	-1.897	0.123	-2.237	-1.355	-1.871	-4.699	3e-06	0.012	0.012
cg21393163	-0.263	-4.274	-2.576	-1.066	-2.459	-3.445	-0.788	-4.687	3e-06	0.012	0.012
cg02890250	2.478	2.371	-0.346	3.147	3.488	2.294	0.034	4.672	3e-06	0.012	0.012
cg03547355	-1.525	-3.053	-2.802	-1.315	-0.41	-1.66	-3.195	-4.671	3e-06	0.012	0.012
cg19372602	-2.683	-3.661	-1.323	-0.44	-2.012	-2.17	-1.717	-4.671	3e-06	0.012	0.012
cg23110422	-0.609	-5.035	-1.642	-0.509	-3.595	-2.394	-0.833	-4.669	3e-06	0.012	0.012
cg19325791	0.838	3.488	1.177	3.734	2.209	1.544	0.831	4.669	3e-06	0.012	0.011
cg04535902	0.647	-4.98	-2.143	-2.295	-1.507	-2.59	-1.817	-4.665	3e-06	0.012	0.011
cg10619342	1.952	3.975	-0.51	1.577	2.388	1.224	2.655	4.664	3e-06	0.012	0.011
cg18335991	-1.013	-2.153	-2.399	-1.25	-1.59	-3.073	-2.53	-4.66	3e-06	0.013	0.011
cg14624207	0.006	-4.264	-3.295	-0.936	-2.2	-3.104	-1.035	-4.652	3e-06	0.013	0.011
cg22539182	0.765	2.742	-1.552	4.789	2.781	1.652	1.862	4.636	4e-06	0.014	0.011
cg19427338	1.373	2.203	-0.517	2.266	3.651	3.838	0.702	4.627	4e-06	0.014	0.022
cg17485141	1.203	2.749	-0.045	1.6	3.205	2.896	1.756	4.61	4e-06	0.015	0.021
cg01971407	-1.878	-3.71	-1.646	-0.239	-1.739	-3.265	-1.658	-4.607	4e-06	0.015	0.021
cg10750182	-1.319	-3.69	-3.895	-1.504	-0.829	-1.88	-1.244	-4.598	4e-06	0.016	0.021
cg01015663	-2.537	-3.729	-0.172	-0.209	-1.906	-4.256	-1.242	-4.595	4e-06	0.016	0.021
cg05302489	1.702	3.249	0.746	0.598	1.808	3.141	2.262	4.594	4e-06	0.016	0.02
cg26764244	-1.658	-3.869	-2.418	0.418	-2.544	-1.184	-2.541	-4.588	4e-06	0.016	0.02
cg05194346	2.747	2.317	0.124	3.081	2.988	0.361	1.174	4.578	5e-06	0.017	0.02
cg05300378	-2.29	-1.397	-1.727	-1.154	-3.533	-1.988	-1.306	-4.578	5e-06	0.017	0.02
cg15963913	1.609	3.655	-0.265	2.067	2.318	2.37	1.564	4.569	5e-06	0.017	0.02
cg02003183	1.724	4.671	-1.138	1.181	2.364	3.093	1.586	4.563	5e-06	0.017	0.019
cg00826902	1.981	1.677	0.583	0.752	3.574	2.189	2.101	4.545	5e-06	0.019	0.019
cg06724236	1.362	1.584	1.431	1.622	2.712	1.282	2.794	4.545	5e-06	0.019	0.019
cg01208318	-2.46	-3.522	-0.778	-1.095	-2.038	-1.548	-1.948	-4.534	6e-06	0.019	0.019
cg02158978	1.535	3.535	-1.352	3.156	0.907	3.05	2.224	4.525	6e-06	0.02	0.019
cg08822075	-1.663	-2.13	-1.141	-2.496	-2.751	-1.841	-1.288	-4.52	6e-06	0.02	0.019
cg11832534	1.695	3.937	0.649	1.57	2.874	0.508	1.776	4.507	7e-06	0.021	0.018
cg14179389	0.349	-4.219	-2.309	-1.525	-2.657	-1.624	-1.869	-4.487	7e-06	0.023	0.018
cg07992484	-2.44	-1.918	-1.319	-1.234	-1.404	-2.446	-2.347	-4.479	7e-06	0.024	0.027
cg09109520	3.286	3.389	-0.324	0.386	1.412	3.144	1.679	4.46	8e-06	0.026	0.027
cg18446336	0.138	-4.969	-3.696	-0.97	-1.8	-1.45	-1.409	-4.443	9e-06	0.028	0.027
cg13832201	-1.148	-4.19	-2.011	-1.38	-4.314	-0.536	-0.051	-4.439	9e-06	0.028	0.026
cg17467525	-1.865	-0.751	-2.381	-0.745	-2.361	-1.394	-3.115	-4.406	1e-05	0.032	0.026
cg04180046	0.497	4.202	1.106	0.853	1.887	3.222	1.64	4.406	1e-05	0.032	0.026
cg11902728	3.226	1.959	-1.5	2.881	1.593	3.363	0.933	4.395	1e-05	0.034	0.026
cg23480021	1.872	3.465	0.067	1.32	2.421	1.451	1.991	4.382	1e-05	0.035	0.034
cg20141108	0.95	2.374	-0.156	2.4	3.402	2.129	1.455	4.379	1e-05	0.036	0.034
cg07712198	2.858	0.736	1.293	0.731	1.956	1.884	2.673	4.367	1e-05	0.037	0.033
cg22103219	-2.303	-3.102	-0.93	-1.45	-1.499	-1.095	-2.363	-4.362	1e-05	0.038	0.033
cg15068180	1.016	3.819	-0.437	2.136	1.508	0.908	3.36	4.352	1e-05	0.039	0.033
cg14620184	1.071	1.223	-0.275	1.406	3.254	2.645	2.804	4.348	1e-05	0.04	0.033
cg23161492	-0.517	-4.851	-2.878	-2.114	-0.976	-1.631	-0.813	-4.34	1e-05	0.041	0.032
cg01901332	-1.979	-3.855	-2.335	0.164	-0.821	-2.45	-2.076	-4.339	1e-05	0.041	0.032
cg10552523	-1.198	-2.894	-2.267	-0.197	-2.173	-2.657	-1.841	-4.335	1e-05	0.041	0.032
cg15482893	3.198	2.558	0.791	2.795	3.51	-0.382	-0.183	4.329	1e-05	0.042	0.031
cg08666707	-3.334	-3.173	0.147	-0.149	-3.028	-2.14	-1.071	-4.328	2e-05	0.042	0.031
cg13399816	-1.032	-3.892	-2.361	-0.956	-0.666	-1.21	-2.967	-4.328	2e-05	0.042	0.031
cg12303084	-2.169	-2.523	-1.371	-1.672	-1.701	-1.821	-1.552	-4.321	2e-05	0.043	0.031
cg19956914	1.86	2.204	-0.093	2.573	2.869	1.043	1.614	4.304	2e-05	0.045	0.038
cg03345232	-1.153	-3.144	-2.007	-1.565	-1.795	-1.593	-1.731	-4.302	2e-05	0.045	0.038
cg00687135	-1.783	-2.824	0.078	-2.16	-2.167	-2.755	-1.185	-4.299	2e-05	0.045	0.038
cg26821542	5.774	-0.811	1.565	1.558	1.222	0.491	1.664	4.299	2e-05	0.045	0.037
cg10399789	0.272	-4.366	-1.737	-1.471	-2.272	-3.62	-0.571	-4.298	2e-05	0.045	0.037
cg10919522	-0.761	-2.521	-1.506	-1.863	-1.626	-3.776	-1.178	-4.297	2e-05	0.045	0.037
cg14012925	2.569	4.135	-0.147	2.363	0.741	2.944	0.299	4.296	2e-05	0.045	0.036
cg20454518	1.326	3.661	-1.448	3.261	1.589	3.155	1.033	4.287	2e-05	0.047	0.036
cg00281776	0.612	2.272	-0.229	2.808	2.314	3.514	1.263	4.286	2e-05	0.047	0.036
cg20295214	-2.159	-5.72	-0.136	-0.821	-1.666	-2.604	-0.363	-4.285	2e-05	0.047	0.036
cg11868595	-2.929	-3.094	-0.352	-0.773	-2.874	-2.271	-0.512	-4.283	2e-05	0.047	0.035
cg14004161	4.372	1.852	-1.769	1.527	-0.004	3.067	2.7	4.277	2e-05	0.048	0.035
cg05987787	1.101	2.783	1.252	2.891	2.594	1.396	0.548	4.271	2e-05	0.048	0.035
cg19254163	-0.737	-3.578	-3.18	-1.851	-1.586	-1.962	-0.536	-4.268	2e-05	0.049	0.035
cg27118035	1.686	3.272	-0.135	1.083	4.991	0.941	0.474	4.263	2e-05	0.049	0.034
cg15892280	-2.659	-4.227	-3.457	-0.782	-1.701	-3.723	2.397	-4.262	2e-05	0.049	0.034
cg12229367	1.819	3.116	1.963	2.363	2.27	0.337	0.611	4.254	2e-05	0.051	0.041
cg18125510	0.142	-2.775	-2.044	-0.903	-1.712	-2.568	-3.011	-4.253	2e-05	0.051	0.041
cg04517079	-2.369	-2.627	-2.272	-0.459	-1.708	-2.665	-0.887	-4.247	2e-05	0.052	0.04
cg06357748	1.007	2.287	-0.344	2.851	1.696	2.962	1.788	4.246	2e-05	0.052	0.04
cg22805381	-2.203	-1.775	0.136	-0.782	-2.803	-2.187	-2.507	-4.242	2e-05	0.052	0.04
cg08884752	-1.794	-1.783	-3.366	-3.367	-0.859	-0.897	-0.72	-4.242	2e-05	0.052	0.039
cg15108699	1.366	2.491	0.561	2.655	1.708	1.074	2.171	4.237	2e-05	0.052	0.039
cg19696491	2.822	1.564	-0.467	1.66	2.329	2.48	1.499	4.237	2e-05	0.052	0.039
cg12587087	2.183	2.574	-1.471	2.544	3.45	0.621	1.724	4.235	2e-05	0.053	0.039
cg02583484	-2.238	-4.891	-1.052	-1.125	-1.243	-2.675	-0.105	-4.23	2e-05	0.053	0.038
cg22891595	2.445	2.938	0.628	1.439	1.504	0.417	2.515	4.228	2e-05	0.053	0.038
cg13184736	-0.946	-4.579	-3.179	-0.909	-1.203	-0.67	-1.645	-4.216	2e-05	0.056	0.044
cg13500877	1.152	2.554	2.443	0.681	2.849	1.712	1.127	4.214	3e-05	0.056	0.044
cg15688628	3.534	1.001	1.128	2.868	0.758	0.829	1.566	4.214	3e-05	0.056	0.044
cg26361535	-2.173	-3.911	-1.377	-0.858	-2.103	-1.767	-0.702	-4.214	3e-05	0.056	0.043
cg04016660	2.983	2.905	0.205	0.905	1.796	0.805	2.224	4.21	3e-05	0.056	0.043
cg14269109	2.012	2.799	-0.671	3.417	1.144	1.563	1.664	4.209	3e-05	0.056	0.043
cg13518625	-1.948	-2.235	-0.495	-0.85	-1.829	-3.139	-1.972	-4.207	3e-05	0.056	0.043
cg13619623	2.886	1.832	0.812	1.575	1.91	2.743	0.479	4.204	3e-05	0.057	0.042
cg08035323	1.47	3.297	-0.18	1.379	3.151	1.432	1.531	4.2	3e-05	0.057	0.042
cg10691866	-1.712	-4.914	-0.087	-0.635	-2.342	-3.028	-0.385	-4.189	3e-05	0.06	0.042
cg16145216	0.945	4.227	1.612	2.018	1.604	2.356	0.154	4.188	3e-05	0.06	0.042
cg05713794	2.941	2.573	-0.145	3.228	0.828	1.413	1.056	4.181	3e-05	0.061	0.041
cg08709672	-1.6	-4.144	-1.086	-1.447	-2.855	-2.148	0.289	-4.168	3e-05	0.064	0.047
cg24556382	-1.416	-3.59	-2.602	-0.88	-0.371	-2.614	-1.52	-4.163	3e-05	0.065	0.047
cg03957124	-2.566	-1.717	-1.464	-1.068	-0.793	-2.795	-1.909	-4.158	3e-05	0.067	0.047
cg23205886	-1.968	-2.3	-0.276	-0.993	-1.218	-3.604	-2.024	-4.155	3e-05	0.067	0.046
cg20244340	-2.719	-2.402	-1.113	-1.7	-1.941	-2.126	-0.405	-4.14	3e-05	0.071	0.052
cg24906420	1.759	2.836	-1.477	3.608	0.944	1.232	2.562	4.138	4e-05	0.071	0.051
cg01016119	-1.141	-2.259	-1.525	-1.268	-1.764	-1.874	-2.351	-4.116	4e-05	0.078	0.057
cg23729283	2.973	2.273	0.927	1.378	1.658	0.782	1.602	4.103	4e-05	0.082	0.056
cg01012082	1.908	1.376	0.575	1.073	2.519	3.125	1.258	4.101	4e-05	0.082	0.056
cg22160883	-1.123	-1.951	-3.531	-1.141	-1.614	-1.245	-1.779	-4.099	4e-05	0.083	0.056
cg23594345	-1.968	-3.715	-0.501	-0.454	-2.505	-2.158	-1.101	-4.097	4e-05	0.083	0.056
cg00336149	1.348	4.053	-0.236	-0.22	2.252	1.677	2.937	4.093	4e-05	0.084	0.055
cg16649298	1.931	1.322	-1.004	0.161	1.555	3.555	3.791	4.089	4e-05	0.085	0.06
cg18394552	4.27	2.355	-1.255	0.586	2.986	1.589	0.828	4.087	4e-05	0.085	0.06
cg02793162	1.599	3.012	0.084	3.321	0.241	2.19	1.473	4.087	4e-05	0.085	0.06
cg17812664	-1.277	-3.581	-0.212	-0.884	-2.78	-3.53	-0.397	-4.085	4e-05	0.085	0.059
cg05969150	3.639	2.894	-2.242	1.223	2.397	0.819	2.275	4.078	5e-05	0.086	0.059
cg04036920	2.586	1.942	1.031	0.461	2.555	1.83	1.287	4.077	5e-05	0.086	0.059
cg26271591	-2.472	-3.261	0.536	-1.866	-0.88	-2.15	-1.88	-4.076	5e-05	0.086	0.059
cg20242066	2.619	2.111	-0.311	1.665	2.223	-0.37	3.005	4.076	5e-05	0.086	0.058
cg25570328	1.368	1.413	0.286	2.097	2.628	0.894	2.54	4.074	5e-05	0.087	0.058
cg02782510	2.205	3.183	0.064	1.943	2.236	1.515	0.682	4.072	5e-05	0.087	0.058
cg21188533	2.369	3.202	0.368	-0.154	1.909	1.781	2.238	4.071	5e-05	0.087	0.057
cg25921609	0.917	2.489	-1.489	-0.093	2.898	2.949	3.692	4.068	5e-05	0.087	0.062
cg06405563	1.043	2.677	-0.321	1.756	2.913	0.959	2.377	4.066	5e-05	0.088	0.062
cg08473752	3.494	1.267	0.439	2.332	1.875	0.239	1.461	4.063	5e-05	0.088	0.062
cg03227037	1.182	2.74	-0.366	1.639	3.661	0.915	1.686	4.059	5e-05	0.09	0.061
cg06648759	2.512	1.833	-0.19	2.28	1.378	2.172	1.481	4.056	5e-05	0.09	0.061
cg23058194	2.2	3.587	-0.361	0.382	1.141	1.65	2.938	4.053	5e-05	0.091	0.061
cg16936953	-1.843	0.092	-0.966	0.061	-1.912	-5.104	-2.26	-4.036	5e-05	0.097	0.065
cg09701700	-1.486	-2.938	-0.954	-0.479	-2.502	-2.545	-1.3	-4.032	6e-05	0.098	0.065
cg00210249	0.773	3.083	-0.29	1.97	2.743	0.636	2.442	4.032	6e-05	0.098	0.065
cg05232694	-1.757	-1.182	-2.53	-1.86	-2.208	-1.692	-0.799	-4.031	6e-05	0.098	0.064
cg11674448	0.546	1.959	0.408	2.62	1.033	0.962	3.628	4.017	6e-05	0.103	0.069
cg26371172	1.731	2.049	1.717	0.399	1.374	2.254	2.16	4.017	6e-05	0.103	0.069
cg11699257	3.141	1.663	0.206	0.578	1.478	1.772	2.326	4.013	6e-05	0.104	0.068
cg02917867	-1.259	-3.198	-2.793	0.341	-1.419	-2.774	-1.444	-4.009	6e-05	0.105	0.073
cg12147622	-1.045	-2.935	0.039	-3.047	-2.12	-1.744	-1.049	-4.002	6e-05	0.108	0.072
cg08462127	1.209	2.752	0.947	0.748	2.217	1.45	2.213	4	6e-05	0.108	0.072
cg25212025	-2.446	-3.025	-1.059	-1.306	-1.333	-2.204	-0.746	-3.999	6e-05	0.108	0.072
cg13218688	-0.288	-1.951	-1.986	-2.376	-1.315	-2.65	-1.565	-3.988	7e-05	0.113	0.076
cg26844633	-2.107	-2.868	-0.579	0.382	-2.928	-3.034	-0.953	-3.987	7e-05	0.113	0.076
cg22618164	3.625	2.714	0.833	1.251	0.532	-0.481	2.522	3.983	7e-05	0.114	0.075
cg03140521	-0.805	-4.292	-2.507	-1.049	-0.16	-1.693	-1.947	-3.981	7e-05	0.115	0.075
cg16942327	2.596	1.357	1.209	3.53	-0.422	1.558	1.493	3.979	7e-05	0.115	0.079
cg00741986	-0.692	-3.669	-1.506	-0.689	-1.437	-3.815	-0.82	-3.975	7e-05	0.117	0.079
cg21016266	2.845	2.948	0.959	0.122	1.128	0.545	2.656	3.968	7e-05	0.119	0.079
cg19139554	-1.968	0.669	-1.791	-4.492	-2.515	-1.906	0.426	-3.968	7e-05	0.119	0.078
cg00788170	-3.117	-1.912	-1.774	0.374	-1.002	-2.272	-2.025	-3.965	7e-05	0.119	0.083
cg09502149	-2.477	-1.099	-2.061	-0.947	-0.717	-3.734	-1.002	-3.965	7e-05	0.119	0.082
cg11399640	2.503	0.419	2.012	2.113	1.992	1.276	0.9	3.964	7e-05	0.119	0.082
cg16755922	2.934	3.791	-0.625	-0.31	2.765	1.377	1.431	3.961	7e-05	0.12	0.081
cg19719391	1.493	3.347	-0.58	1.276	1.546	2.656	1.8	3.96	7e-05	0.12	0.081
cg13782301	1.802	2.62	1.199	0.325	1.364	3.348	1.173	3.95	8e-05	0.125	0.085
cg10409253	1.078	-0.218	-0.291	2.749	3.464	1.684	2.186	3.948	8e-05	0.125	0.085
cg22950598	-0.137	-2.091	-0.643	-2.837	-3.478	-2.113	-0.561	-3.947	8e-05	0.125	0.084
cg23090529	-1.315	-1.918	0.34	-1.321	-2.325	-3.827	-1.402	-3.946	8e-05	0.125	0.084
cg04445427	2.405	1.178	1.001	1.329	2.479	2.084	0.809	3.945	8e-05	0.125	0.084
cg07954423	-1.326	-2.462	-3.126	-1.236	-1.766	-0.436	-1.522	-3.944	8e-05	0.125	0.083
cg22563815	1.912	1.461	-0.77	1.428	2.344	2.242	2.298	3.944	8e-05	0.125	0.083
cg02716826	-2.196	-2.839	-1.985	0.548	-1.048	-2.759	-1.764	-3.939	8e-05	0.127	0.087
cg09001527	1.379	2.628	0.159	1.293	3.38	-0.253	2.314	3.936	8e-05	0.128	0.087
cg05570258	2.851	3.12	-0.281	1.208	2.817	1.514	0.148	3.925	9e-05	0.133	0.091
cg15261712	2.56	1.702	0.866	-0.599	1.055	4.811	1.329	3.924	9e-05	0.133	0.09
cg10874644	2.956	1.723	2.514	0.779	1.786	0.933	0.698	3.924	9e-05	0.133	0.09
cg00202479	0.762	3.155	0.877	1.12	0.833	2.2	2.563	3.92	9e-05	0.134	0.089
cg24139443	-0.209	-0.135	-2.62	-1.738	-3.096	-2.539	-1.348	-3.919	9e-05	0.134	0.089
cg23866916	-0.539	-1.897	-3.034	-0.197	-1.735	-3.461	-1.373	-3.917	9e-05	0.135	0.089
cg01899089	-0.366	-4.301	-1.043	-0.316	-1.837	-2.303	-1.954	-3.911	9e-05	0.137	0.092
cg13385220	-1.184	-1.857	-2.274	-0.954	0.086	-2.37	-3.116	-3.911	9e-05	0.137	0.092
cg00013899	0.818	1.647	2.023	0.575	2.532	3.118	0.981	3.909	9e-05	0.137	0.092
cg23925513	-1.939	-2.398	-1.671	-0.351	-3.374	-1.212	-0.744	-3.908	9e-05	0.137	0.091
cg02787737	3.103	1.896	0.621	1.136	0.96	2.062	1.376	3.904	9e-05	0.139	0.091
cg03877174	2.804	1.804	-1.632	2.263	3.254	0.384	1.576	3.9	0.0001	0.141	0.095
cg01435643	2.137	1.414	-0.985	3.121	1.147	3.156	1.079	3.899	0.0001	0.141	0.094
cg01860693	-1.133	-2.282	0.85	-3.252	-1.492	-2.527	-1.566	-3.893	0.0001	0.144	0.094
cg27332104	0.211	2.73	-0.464	1.797	2.1	2.936	2.026	3.892	0.0001	0.144	0.098
cg19327213	2.011	3.163	-1.678	3.361	1.894	1.326	0.905	3.883	0.0001	0.149	0.097
cg03149958	-0.714	-2.526	-0.727	-1.448	-3.337	-1.806	-1.061	-3.882	0.0001	0.149	0.101
cg07339236	-0.913	-1.61	-2.881	-1.895	-0.906	-1.478	-1.949	-3.878	0.0001	0.151	0.1
cg21758126	2.119	1.33	2.873	0.961	1.518	1.349	1.139	3.872	0.0001	0.154	0.104
cg04514392	-0.21	3.36	0.46	2.033	1.303	1.144	3.083	3.871	0.0001	0.154	0.104
cg23034799	-1.548	1.291	-2.116	-2.351	-2.267	-1.848	-2.046	-3.863	0.0001	0.158	0.103
cg11588903	-1.234	-3.432	-2.796	-0.952	-1.59	-2.724	0.317	-3.863	0.0001	0.158	0.103
cg19838043	1.045	4.102	-1.37	1.49	2.42	1.319	2.053	3.862	0.0001	0.158	0.106
cg27312979	1.272	5.994	-0.954	2.406	0.663	0.702	1.447	3.861	0.0001	0.158	0.106
cg10520740	-2.106	-0.73	-1.827	0.02	-1.485	-3.739	-1.687	-3.859	0.0001	0.158	0.105
cg12464638	-2.04	-2.166	-2.609	-0.509	-0.672	-2.133	-1.593	-3.858	0.0001	0.158	0.105
cg21913886	-1.342	-3.213	-0.929	-1.02	-0.501	-3.744	-1.267	-3.858	0.0001	0.158	0.105
cg21325715	-2.337	-1.057	-0.34	-0.496	-1.975	-3.503	-1.608	-3.856	0.0001	0.158	0.104
cg13525276	1.862	5.98	1.096	1.562	2.805	-0.821	-0.67	3.855	0.0001	0.158	0.104
cg08899895	1.674	0.899	-0.668	-0.463	3.389	4.644	1.611	3.855	0.0001	0.158	0.103
cg02910281	-4.008	-1.05	-0.409	-0.524	-1.682	-1.656	-1.592	-3.853	0.0001	0.159	0.107
cg09419102	-3.831	-1.897	-2.176	-0.063	-1.314	-0.992	-1.078	-3.852	0.0001	0.159	0.106
cg12458003	1.464	3.168	-1.178	1.491	1.153	2.498	2.387	3.842	0.0001	0.164	0.11
cg12647970	2.848	2.749	1.887	-0.176	1.704	0.913	1.265	3.842	0.0001	0.164	0.109
cg20751345	2.481	1.91	0.702	2.071	2.896	0.5	0.331	3.84	0.0001	0.165	0.109
cg04046980	-1.996	-0.794	-2.934	-0.513	-2.517	-1.315	-1.265	-3.837	0.0001	0.166	0.109
cg23840027	1.682	2.398	0.352	1.45	0.826	1.696	2.491	3.832	0.0001	0.169	0.112
cg01886004	-1.467	-1.982	0.234	0.733	-3.476	-2.489	-2.621	-3.827	0.0001	0.172	0.115
cg06541968	1.198	2.308	-2.004	2.367	2.943	0.84	2.664	3.822	0.0001	0.174	0.115
cg00527825	-0.142	-2.624	-1.137	-0.315	-3.505	-2.593	-1.347	-3.82	0.0001	0.175	0.118
cg08428985	1.539	0.722	-0.106	2.675	2.833	1.596	1.319	3.82	0.0001	0.175	0.118
cg27324619	-1.546	-1.667	-1.403	0.104	-2.088	-3.727	-1.295	-3.815	0.0001	0.178	0.117
cg06819357	2.044	2.687	-1.855	2.396	2.787	0.74	1.649	3.813	0.0001	0.179	0.117
cg21681705	2.095	2.458	0.504	1.245	0.302	3.003	1.581	3.812	0.0001	0.179	0.12
cg03707168	-0.5	-2.922	-3.619	-0.042	-1.719	-1.716	-1.426	-3.808	0.0001	0.181	0.12
cg16116321	-0.383	-2.606	-2.359	-1.75	-2.255	-0.684	-1.455	-3.806	0.0001	0.181	0.119
cg09931909	-1.785	-2.318	-1.812	-0.291	-1.648	-2.838	-0.973	-3.803	0.0001	0.183	0.122
cg01059398	-0.98	-2.323	-1.622	-1.339	-0.669	-2.623	-1.97	-3.799	0.0001	0.185	0.122
cg06885459	2.942	1.368	-0.696	3.737	0.789	1.744	0.721	3.798	0.0001	0.185	0.121
cg02736016	3.578	1.803	-0.93	-0.684	1.915	1.706	2.896	3.792	0.0001	0.189	0.125
cg04268813	1.154	-0.123	2.312	3.236	2.889	-0.092	1.133	3.789	0.0002	0.191	0.128
cg05529343	3.131	1.462	0.672	1.661	1.014	2.049	0.823	3.785	0.0002	0.193	0.127
cg08549335	-0.763	-1.384	-2.096	0.806	-1.706	-3.371	-2.874	-3.784	0.0002	0.194	0.127
cg25143652	-2.179	0.436	-3.896	-0.26	-0.949	-2.57	-1.836	-3.783	0.0002	0.194	0.13
cg26126879	2.342	2.505	-1.359	1.948	2.799	1.707	0.721	3.782	0.0002	0.194	0.129
cg21747070	-1.043	-4.611	-0.117	-0.169	-1.757	-1.64	-2.135	-3.772	0.0002	0.201	0.132
cg10965178	-0.762	-3.747	-1.541	-0.047	-3.144	-1.761	-0.714	-3.766	0.0002	0.205	0.135
cg21927365	1.249	0.476	2.636	2.386	-0.197	0.074	3.723	3.764	0.0002	0.206	0.135
cg20979737	2.777	2.421	-0.444	0.956	1.94	1.742	1.246	3.756	0.0002	0.212	0.141
cg13533424	2.568	1.467	0.267	2.266	1.828	0.672	1.326	3.754	0.0002	0.213	0.141
cg12873476	-2.877	-3.48	-2.184	-0.697	-2.252	0.194	-0.082	-3.753	0.0002	0.213	0.14
cg10811485	1.544	1.008	-0.121	3.656	1.437	0.745	1.978	3.752	0.0002	0.213	0.14
cg13787850	-2.742	-2.205	-0.997	0.519	-2.355	-2.999	-0.594	-3.75	0.0002	0.214	0.143
cg19089328	1.44	2.08	1.662	-0.248	2.429	0.595	2.652	3.749	0.0002	0.214	0.142
cg07028929	3.021	3.708	-1.806	1.797	2.019	0.234	1.41	3.748	0.0002	0.214	0.142
cg24690314	2.971	-0.395	1.279	1.957	0.358	0.881	2.957	3.748	0.0002	0.214	0.141
cg16095551	2.234	1.936	0.825	1.6	2.066	1.228	0.829	3.743	0.0002	0.217	0.144
cg11436113	0.486	-2.03	-1.229	-0.593	-2.325	-3.339	-2.353	-3.74	0.0002	0.219	0.144
cg07427642	2.207	3.119	0.595	0.34	2.217	-0.719	2.603	3.737	0.0002	0.221	0.147
cg23855901	3.134	1.004	-0.158	1.987	1.804	0.904	1.493	3.736	0.0002	0.221	0.146
cg15474579	-0.963	-3.817	-0.687	-0.421	-1.009	-2.063	-2.388	-3.735	0.0002	0.221	0.146
cg19816930	0.326	1.942	0.084	1.8	2.51	2.148	1.891	3.734	0.0002	0.221	0.145
cg00045114	3.939	1.272	0.515	1.246	1.938	0.644	0.775	3.734	0.0002	0.221	0.145
cg24996979	0.179	-2.034	-3.393	-2.129	-1.756	-1.363	-1.054	-3.731	0.0002	0.223	0.148
cg26628751	1.708	1.96	-1.294	2.515	2.423	-0.283	2.844	3.728	0.0002	0.224	0.147
cg23470272	-1.99	0.855	-3.106	-1.468	-3.197	0.124	-1.669	-3.726	0.0002	0.225	0.15
cg12054453	-1.729	-0.569	-1.15	0.626	-2.042	-4.275	-1.975	-3.725	0.0002	0.226	0.149
cg10980495	-1.853	-2.851	-1.396	-0.253	-1.334	-2.352	-1.317	-3.724	0.0002	0.226	0.149
cg13579752	-2.695	-0.992	-1.628	-2.077	-0.557	-1.985	-1.034	-3.724	0.0002	0.226	0.148
cg16071219	-2.147	-3.533	-1.098	-0.426	-0.272	-1.869	-1.938	-3.722	0.0002	0.226	0.151
cg02532700	-2.921	-1.717	-1.554	-0.645	-1.192	-2.794	-0.45	-3.721	0.0002	0.227	0.151
cg03358636	-1.972	-3.854	-0.34	-1.626	-1.55	-1.441	-0.542	-3.72	0.0002	0.227	0.15
cg23781467	1.188	2.461	-0.867	1.881	1.606	2.276	2.02	3.718	0.0002	0.228	0.15
cg12547807	-0.887	-2.389	-2.409	-0.854	-0.433	-2.567	-1.909	-3.717	0.0002	0.228	0.149
cg13001289	-2.33	-2.631	-0.875	-1.453	0.249	-2.509	-1.637	-3.716	0.0002	0.228	0.152
cg04813697	-1.101	-2.452	-1.69	-0.133	-2.211	-1.684	-1.876	-3.712	0.0002	0.231	0.151
cg00130342	1.802	1.521	0.381	3.042	2.07	0.401	1.119	3.71	0.0002	0.232	0.154
cg09981914	3.185	1.857	-0.279	1.285	0.863	1.845	1.628	3.709	0.0002	0.232	0.154
cg07807219	1.786	1.397	1.962	2.198	1.544	0.815	0.95	3.707	0.0002	0.233	0.153
cg09560590	1.705	3.698	-1.465	0.756	2.717	1.654	1.539	3.707	0.0002	0.233	0.153
cg19089201	-2.248	3.82	1.905	1.104	1.949	2.541	2.401	3.705	0.0002	0.233	0.155
cg24134897	1.695	1.458	-0.759	2.918	1.528	0.331	2.747	3.705	0.0002	0.233	0.155
cg17884674	2.341	3.061	-0.63	2.125	1.197	1.934	0.703	3.702	0.0002	0.235	0.154
cg15143938	1.101	1.213	-0.352	2.028	2.177	2.812	1.528	3.701	0.0002	0.235	0.157
cg11106264	2.169	0.652	1.009	2.38	0.674	0.367	2.757	3.695	0.0002	0.239	0.16
cg21356710	0.391	4.228	-0.571	1.557	2.212	1.945	1.242	3.695	0.0002	0.239	0.159
cg21171335	3.465	2.782	0.948	0.999	0.305	-0.683	2.398	3.692	0.0002	0.241	0.159
cg24497361	-0.285	-1.967	-0.858	-1.192	-1.617	-2.843	-2.284	-3.687	0.0002	0.246	0.161
cg04135110	2.087	1.934	-0.875	3.219	1.042	2.057	0.964	3.684	0.0002	0.248	0.164
cg20543544	3.316	1.799	0.149	-0.05	0.328	0.885	3.547	3.68	0.0002	0.251	0.166
cg17265693	-2.191	-0.584	-2.884	-1.247	0.822	-0.733	-3.68	-3.679	0.0002	0.251	0.166
cg02032558	-0.255	-3.132	-1.787	-1.511	-2.675	-1.445	-0.583	-3.678	0.0002	0.251	0.165
cg03864128	1.019	0.917	1.261	1.289	2.016	1.282	2.495	3.678	0.0002	0.251	0.165
cg21140898	-0.336	-1.737	-1.386	-0.788	-2.015	-2.134	-2.5	-3.673	0.0002	0.254	0.17
cg09696535	2.27	1.697	0.756	0.539	2.205	0.768	1.999	3.673	0.0002	0.254	0.17
cg05785554	-2.301	-0.351	-1.488	-1.082	-1.219	-2.055	-2.068	-3.672	0.0002	0.254	0.169
cg01731783	-2.431	-1.48	-1.709	-1.287	-0.23	-1.747	-1.908	-3.67	0.0002	0.256	0.169
cg13641317	1.824	2.959	-1.404	2.199	1.467	2.719	0.865	3.669	0.0002	0.256	0.168
cg25809905	1.964	2.855	-1.366	2.229	2.828	0.384	1.261	3.668	0.0002	0.256	0.171
cg00255726	2.892	3.475	-2.432	-0.166	2.583	3.544	0.736	3.666	0.0002	0.256	0.17
cg23236366	0.845	0.9	1.332	1.448	3.799	2.251	0.136	3.664	0.0002	0.256	0.173
cg21473814	0.818	3.975	-0.46	2.51	2.407	1.958	-0.165	3.663	0.0002	0.256	0.172
cg19268652	-1.006	-3.484	-0.512	-0.321	-1.02	-1.931	-2.713	-3.663	0.0002	0.256	0.172
cg04552852	-2.339	-1.435	-3.194	0.674	-1.503	-1.656	-1.576	-3.663	0.0002	0.256	0.171
cg22508831	-3.763	0.383	0.211	-1.515	-2.344	-1.323	-1.611	-3.663	0.0002	0.256	0.171
cg06433467	-1.506	-1.626	-0.98	-0.542	-0.673	-2.112	-3.191	-3.661	0.0003	0.258	0.17
cg18221226	-1.951	-4.141	-1.397	0.236	-1.167	-3.966	0.435	-3.66	0.0003	0.258	0.172
cg25491122	0.208	4.091	0.713	1.671	1.847	0.168	2.016	3.659	0.0003	0.258	0.172
cg25421530	2.467	3.064	1.364	-0.121	1.003	1.155	1.734	3.658	0.0003	0.258	0.171
cg18642459	1.613	1.991	1.095	1.373	0.464	1.443	2.441	3.656	0.0003	0.26	0.171
cg25325512	-0.383	-3.34	-2.986	-1.235	-1.648	-2.432	0.189	-3.656	0.0003	0.26	0.173
cg00992207	2.223	-0.105	2.799	2.267	0.458	2.129	0.802	3.654	0.0003	0.261	0.173
cg23661483	0.679	2.264	-0.912	0.457	2.899	2.801	2.228	3.653	0.0003	0.261	0.172
cg14120703	-1.534	-2.049	-2.645	0.241	-2.29	-3.057	-0.15	-3.651	0.0003	0.262	0.175
cg02743070	-0.417	-2.752	-3.12	-0.572	-1.479	-3.109	-0.32	-3.65	0.0003	0.262	0.174
cg15693572	3.068	3.037	-0.462	1.04	1.625	1.168	0.929	3.65	0.0003	0.262	0.174
cg19619585	2.937	2.893	-1.062	0.461	1.645	2.771	0.901	3.648	0.0003	0.262	0.173
cg19634573	-1.037	-1.458	-1.414	-1.366	-1.023	-3.237	-1.513	-3.647	0.0003	0.264	0.175
cg04232972	-1.428	-2.799	-2.081	-0.203	-0.957	-1.316	-2.206	-3.645	0.0003	0.265	0.175
cg16260126	1.731	1.306	1.061	1.928	0.749	0.176	3.014	3.644	0.0003	0.265	0.175
cg22955595	-2.951	-0.441	-2.823	-1.348	-0.68	-1.067	-1.319	-3.643	0.0003	0.265	0.177
cg09762021	1.981	2.934	-0.014	1.515	1.595	1.395	1.1	3.64	0.0003	0.268	0.179
cg00290355	3.031	1.965	0.79	0.268	1.193	1.079	1.902	3.639	0.0003	0.268	0.179
cg14209784	-2.171	-2.294	-2.753	-0.558	-1.481	-2.38	0.218	-3.638	0.0003	0.268	0.178
cg13342435	-1.833	0.006	-1.972	-2.404	-0.346	-1.309	-2.493	-3.638	0.0003	0.268	0.178
cg03182584	3.441	0.993	1.886	2.258	1.888	-1.112	0.64	3.636	0.0003	0.269	0.18
cg01115857	-0.985	-1.833	0.02	-0.92	-3.18	-2.789	-1.124	-3.635	0.0003	0.269	0.179
cg22490254	2.956	2.89	-0.802	1.881	0.266	2.136	1.109	3.634	0.0003	0.27	0.179
cg16047567	-0.631	-3.382	-2.073	-2.168	-0.14	-2.525	-0.624	-3.632	0.0003	0.27	0.178
cg09906382	1.384	1.913	1.896	0.094	1.56	1.219	2.37	3.631	0.0003	0.271	0.181
cg05304393	2.225	2.07	-0.169	2.515	0.628	2.106	1.028	3.627	0.0003	0.274	0.183
cg08240778	2.603	2.608	1.532	2.337	1.103	-0.543	0.713	3.62	0.0003	0.281	0.188
cg20289911	-2.78	-0.838	-2.373	-0.286	-1.047	-3.063	-0.605	-3.62	0.0003	0.281	0.187
cg19940644	-1.603	-2.554	-0.159	-0.958	-2.168	-3.383	-0.288	-3.617	0.0003	0.283	0.189
cg11054403	1.945	1.004	0.793	1.586	-0.31	2.258	2.86	3.615	0.0003	0.285	0.189
cg17025683	-1.338	-1.331	-1.996	-1.826	-1.691	0.184	-2.34	-3.614	0.0003	0.285	0.188
cg22787977	-2.179	0.134	-1.927	-0.264	-2.569	-2.026	-1.59	-3.612	0.0003	0.285	0.19
cg14030402	0.503	2.917	1.547	0.207	4.174	1.086	0.372	3.612	0.0003	0.285	0.19
cg16969872	-1.369	-1.889	-1.255	-1.291	-0.626	-3.176	-1.393	-3.611	0.0003	0.286	0.189
cg26788216	-1.051	-1.475	-0.26	-2.113	-1.462	-3.752	-0.82	-3.609	0.0003	0.288	0.192
cg07069636	-0.803	-4.072	-1.845	-0.521	-0.784	-3.104	-0.524	-3.603	0.0003	0.292	0.194
cg25197194	1.88	3.151	-1.301	4.173	1.016	0.818	0.525	3.603	0.0003	0.292	0.193
cg01809639	2.233	2.754	1.545	1.392	2.325	1.106	-0.582	3.602	0.0003	0.292	0.195
cg26242531	2.763	4.628	-1.717	1.316	2.169	0.431	0.725	3.602	0.0003	0.293	0.195
cg13264840	2.459	2.384	0.652	2.5	0.987	0.174	1.036	3.6	0.0003	0.293	0.194
cg23842572	0.566	3.695	1.233	1.7	1.961	1.138	0.575	3.6	0.0003	0.293	0.196
cg02112168	2.808	0.794	1.917	0.35	1.703	-0.241	2.462	3.597	0.0003	0.296	0.196
cg16805291	2.262	1.155	-1.798	1.727	3	0.664	2.411	3.595	0.0003	0.297	0.198
cg15020801	1.664	1.037	-0.942	0.34	2.616	0.662	4.013	3.594	0.0003	0.297	0.197
cg12800803	0.548	-2.955	-0.649	-0.76	-2.754	-3.017	-1.529	-3.594	0.0003	0.297	0.197
cg02101876	-0.126	3.6	-0.708	0.781	1.73	2.037	3.067	3.59	0.0003	0.3	0.199
cg03972838	-2.944	-0.267	-3.039	0.085	-1.698	-2.057	-0.778	-3.589	0.0003	0.301	0.201
cg04682699	-1.6	-0.265	-2.366	-0.232	-1.721	-4.154	-0.683	-3.584	0.0003	0.306	0.203
cg12582317	0.357	4.034	1.31	1.862	2.295	0.626	0.361	3.577	0.0003	0.313	0.208
cg13257654	-0.091	0.885	-0.261	2.071	1.225	3.042	3.165	3.576	0.0003	0.313	0.21
cg26804423	1.615	1.904	-0.123	0.861	3.617	0.27	1.703	3.574	0.0004	0.315	0.209
cg10108250	-1.679	-0.39	-1.999	-2.735	-2.198	-0.808	-0.59	-3.572	0.0004	0.316	0.211
cg10696445	1.96	1.78	1.756	1.966	1.269	-0.687	1.903	3.572	0.0004	0.316	0.211
cg13165240	0.344	2.404	0.54	1.536	2.654	1.239	1.582	3.57	0.0004	0.318	0.212
cg19001261	-0.506	-0.764	-3.255	-1.095	-2.928	-2.475	-0.055	-3.568	0.0004	0.319	0.212
cg16200531	2.686	2.089	-0.03	1.061	2.201	1.57	0.594	3.565	0.0004	0.32	0.214
cg15895886	1.842	1.255	0.522	2.241	0.572	0.848	2.529	3.565	0.0004	0.32	0.213
cg15777335	0.812	2.072	0.134	0.935	2.452	3.584	0.648	3.565	0.0004	0.32	0.213
cg14977938	1.214	4.585	-0.729	1.728	2.277	0.642	0.773	3.565	0.0004	0.32	0.212
cg10417386	3.454	1.475	-0.024	2.317	0.746	0.011	1.66	3.564	0.0004	0.32	0.214
cg01050266	1.693	1.46	2.149	1.364	1.444	1.075	1.133	3.563	0.0004	0.32	0.214
cg26562263	3.208	-0.262	0.749	0.973	2.846	-0.288	2.061	3.556	0.0004	0.329	0.218
cg00602811	-1.285	-2.41	-0.068	-0.489	-2.842	-4.313	0.259	-3.555	0.0004	0.329	0.22
cg02686357	1.774	0.436	1.492	1.632	1.978	2.734	0.303	3.553	0.0004	0.331	0.22
cg02156870	2.572	3.145	1.624	1.51	0.044	1.692	0.142	3.55	0.0004	0.334	0.224
cg05053979	-0.279	-3.869	-1.69	-1.785	-2.866	-0.098	-0.383	-3.548	0.0004	0.335	0.223
cg05168580	3.809	0.222	-1.008	0.839	1.06	1.875	2.551	3.547	0.0004	0.335	0.223
cg07402062	-0.472	-0.646	-1.638	-2.319	-2.943	-1.683	-0.798	-3.546	0.0004	0.337	0.225
cg07349663	1.19	2.216	0.087	2.036	1.863	1.099	1.563	3.545	0.0004	0.337	0.224
cg09740554	-1.633	-1.48	-1.134	-2.243	-0.59	-0.84	-2.281	-3.544	0.0004	0.337	0.226
cg20184247	-1.85	-2.008	-2.751	-1.337	-2.786	-0.723	0.574	-3.543	0.0004	0.337	0.225
cg05858860	-1.688	-0.542	-1.595	0.588	-2.205	-4.03	-1.252	-3.543	0.0004	0.337	0.225
cg01281718	-0.813	1.947	1.049	1.92	3.769	1.551	0.992	3.543	0.0004	0.337	0.224
cg18954479	2.792	1.47	0.157	1.439	2.31	0.317	1.235	3.541	0.0004	0.338	0.226
cg26477856	-0.271	-1.159	-2.053	-0.804	-1.302	-2.959	-2.164	-3.539	0.0004	0.338	0.226
cg09929238	0.753	3.441	-0.494	3.15	1.54	1.858	0.277	3.539	0.0004	0.338	0.227
cg10550033	4.312	0.423	1.788	1.482	2.059	-0.123	-0.133	3.538	0.0004	0.338	0.227
cg26955383	2.465	3.728	-1.332	0.665	1.385	1.391	1.757	3.538	0.0004	0.338	0.226
cg11152412	-1.208	-4.457	-1.339	-2.031	-0.099	-2.717	0.343	-3.538	0.0004	0.338	0.226
cg01233571	1.802	0.599	0.512	1.008	1.906	1.238	2.566	3.535	0.0004	0.341	0.228
cg00548098	-1.72	-2.458	-0.951	0.759	-1.879	-4.03	-0.753	-3.531	0.0004	0.345	0.23
cg02186444	0.835	3.03	-0.746	3.561	2.44	0.266	0.666	3.529	0.0004	0.348	0.234
cg03719984	0.153	-1.062	-2.625	-0.837	-1.148	-2.653	-2.516	-3.527	0.0004	0.348	0.233
cg19180602	-0.474	-1.861	-2.472	-1.196	-1.59	-2.009	-1.224	-3.526	0.0004	0.348	0.235
cg10441522	2.345	2.66	0.22	0.393	2.292	1.641	0.682	3.525	0.0004	0.348	0.234
cg16062253	1.194	1.903	1.008	0.841	2.703	1.142	1.322	3.525	0.0004	0.348	0.234
cg02734358	-0.97	-2.697	-0.704	0.306	-1.261	-3.421	-2.054	-3.525	0.0004	0.348	0.233
cg01419914	-1.815	-2.994	0.067	-0.744	-1.639	-2.025	-1.379	-3.524	0.0004	0.348	0.233
cg23291039	3.645	1.93	1.354	1.635	2.746	-0.114	-1.056	3.523	0.0004	0.349	0.234
cg16389209	-3.168	-1.146	-1.441	-1.164	-1.083	-1.887	-0.53	-3.523	0.0004	0.349	0.234
cg27023597	-0.588	-0.381	-0.348	-1.803	-1.642	-3.539	-2.023	-3.522	0.0004	0.35	0.233
cg25200151	1.793	-1.725	3.287	1.955	1.461	0.931	1.935	3.52	0.0004	0.351	0.235
cg03051880	-0.116	2.185	0.967	2.389	2.592	2.172	0.344	3.519	0.0004	0.351	0.235
cg19758448	2.023	1.515	-0.737	2.054	2.166	0.227	2.187	3.519	0.0004	0.351	0.234
cg19637821	0.561	2.59	-1.73	2.944	1.734	0.883	2.654	3.518	0.0004	0.351	0.236
cg17063143	2.755	1.361	0.03	2.231	1.749	1.024	0.66	3.517	0.0004	0.352	0.235
cg27054610	-3.637	-0.322	-0.889	-0.723	-1.508	-2.799	-0.409	-3.516	0.0004	0.352	0.235
cg05503062	-1.144	-1.366	-3.157	0.956	-1.065	-3.157	-1.947	-3.515	0.0004	0.352	0.236
cg16767506	1.063	2.487	0.846	2.735	0.887	1.034	1.163	3.514	0.0004	0.353	0.236
cg19557110	1.965	2.454	-0.576	0.583	3.595	0.803	1.039	3.513	0.0004	0.354	0.238
cg10255761	-1.817	-1.266	-5.298	0.25	-0.411	-1.96	-0.668	-3.511	0.0004	0.356	0.239
cg25730428	2.21	3.5	-0.379	1.494	-0.164	1.894	1.669	3.51	0.0004	0.356	0.239
cg21990700	-0.996	-2.379	-3.015	1.172	-2.656	-2.27	-0.869	-3.507	0.0005	0.359	0.241
cg14192029	1.027	-0.55	-0.003	3.008	2.713	0.694	2.344	3.506	0.0005	0.359	0.24
cg20988098	2.968	1.189	-0.011	2.275	0.47	2.194	0.83	3.506	0.0005	0.359	0.239
cg09107710	2.31	0.337	1.314	2.924	0.142	2.197	0.791	3.505	0.0005	0.36	0.241
cg16379999	0.938	1.173	0.243	2.88	2.41	0.549	1.503	3.504	0.0005	0.36	0.241
cg19736654	0.906	4.069	1.292	2.121	1.276	0.302	0.571	3.502	0.0005	0.361	0.242
cg02980249	1.387	2.388	-0.827	0.463	1.825	2.047	2.552	3.501	0.0005	0.361	0.242
cg05279866	1.831	2.528	-0.428	0.676	3.56	0.664	1.025	3.501	0.0005	0.361	0.243
cg10722267	1.364	2.917	1.253	-0.012	2.955	0.215	1.424	3.501	0.0005	0.361	0.243
cg16329014	-2.046	-1.65	-1.37	-0.907	-1.376	-3.075	-0.307	-3.5	0.0005	0.361	0.242
cg01824412	1.209	1.058	2.139	1.147	1.125	0.382	2.72	3.499	0.0005	0.362	0.242
cg08324925	-1.296	-1.665	-1.533	-0.273	-1.492	-3.792	-0.809	-3.499	0.0005	0.362	0.243
cg07177756	-1.276	-1.305	0.479	-2.136	-2.732	-0.998	-1.876	-3.496	0.0005	0.364	0.245
cg21127580	1.801	2.195	0.509	2.438	1.712	0.674	0.668	3.496	0.0005	0.364	0.245
cg03208245	-2.271	-1.081	-2.281	-0.31	-1.031	-2.619	-0.987	-3.494	0.0005	0.366	0.246
cg03047995	0.279	2.695	-0.994	1.05	0.938	3.29	2.839	3.491	0.0005	0.369	0.248
cg02610360	1.452	3.692	0.937	-0.15	2.082	1.845	0.687	3.487	0.0005	0.372	0.252
cg13127741	0.717	-2.499	-1.623	-0.985	-2.177	-3.127	-1.263	-3.487	0.0005	0.372	0.251
cg25349939	3.286	2.907	1.632	1.268	0.137	-0.165	0.991	3.487	0.0005	0.372	0.251
cg03906843	2.755	2.438	0.29	0.536	1.672	1.709	0.685	3.486	0.0005	0.372	0.25
cg16466652	-3.398	-0.656	-2.186	0.04	-0.598	-2.336	-1.189	-3.484	0.0005	0.374	0.252
cg20775254	-2.301	-1.107	-1.754	0.33	-2.559	-2.615	-0.503	-3.483	0.0005	0.375	0.251
cg24902206	0.268	1.245	2.357	2.089	2.321	-0.686	2.151	3.478	0.0005	0.381	0.257
cg26728282	2.549	1.086	1.617	1.317	0.845	0.463	1.813	3.478	0.0005	0.381	0.256
cg03393996	-2.144	-1.759	0.52	-2.242	-3.82	-0.294	-0.185	-3.478	0.0005	0.381	0.256
cg17919206	-3.153	0.763	-1.4	-1.736	0.014	-2.647	-1.738	-3.476	0.0005	0.381	0.257
cg08801479	1.122	2.711	1.477	1.43	1.213	1.576	0.843	3.476	0.0005	0.381	0.257
cg25112191	-2.613	-1.192	-0.902	1.186	-1.695	-3.584	-1.577	-3.475	0.0005	0.382	0.256
cg13074055	-1.34	-3.591	-0.815	0.702	-2.313	-1.41	-1.761	-3.474	0.0005	0.382	0.258
cg11953794	2.205	0.178	-0.511	1.658	1.362	2.202	2.292	3.474	0.0005	0.383	0.257
cg24665265	2.458	3.42	-2.301	1.67	2.808	1.299	0.44	3.472	0.0005	0.384	0.257
cg22911462	-3.17	-0.353	-1.458	0.288	-1.709	-2.801	-1	-3.471	0.0005	0.384	0.258
cg08149865	-0.564	-3.241	-1.408	-0.273	-2.221	-1.378	-1.533	-3.471	0.0005	0.384	0.258
cg08947774	2.112	0.645	2.101	1.629	2.337	-0.718	1.422	3.47	0.0005	0.385	0.259
cg02336104	-0.809	-1.078	-2.827	-0.069	-2.368	0.414	-3.168	-3.466	0.0005	0.39	0.263
cg25481538	-2.829	-1.084	-2.032	-1.214	-0.672	-0.011	-2.032	-3.465	0.0005	0.39	0.262
cg06000144	-2.519	0.511	-1.14	-1.061	-1.491	-2.151	-1.915	-3.46	0.0005	0.397	0.266
cg21053015	-1.969	0.48	-2.14	-1.391	-2.525	0.009	-2.053	-3.458	0.0005	0.398	0.267
cg12298326	-3.14	0.495	-0.974	-1.013	-1.218	-1.641	-2.107	-3.458	0.0005	0.398	0.267
cg00834988	1.832	2.969	1.193	0.098	1.907	0.139	1.771	3.454	0.0006	0.402	0.27
cg13126206	-0.576	-3.468	-0.816	-0.967	-2.127	-3.585	0.396	-3.454	0.0006	0.402	0.27
cg24023489	0.007	-3.504	-0.636	-2.054	-0.881	-2.818	-0.979	-3.454	0.0006	0.402	0.271
cg08419422	0.4	0.819	1.68	1.792	1.928	-0.096	2.944	3.452	0.0006	0.403	0.271
cg25613478	-3.258	-0.549	-2.479	0.774	-1.057	-2.992	-0.854	-3.452	0.0006	0.403	0.27
cg26937798	-0.313	0.721	-3.024	-1.476	-2.63	-1.179	-2.063	-3.451	0.0006	0.403	0.272
cg12992827	-0.366	-2.922	-1.23	-0.042	-2.046	-3.445	-0.842	-3.442	0.0006	0.416	0.279
cg07723258	1.24	3.929	1.086	1.208	2.045	1.875	-0.691	3.44	0.0006	0.417	0.281
cg20349598	-0.384	-0.804	-2.088	-0.091	-2.184	-3.109	-1.763	-3.438	0.0006	0.417	0.284
cg13661182	-2.779	-1.387	-1.993	-2.173	0.404	-1.366	-0.938	-3.438	0.0006	0.417	0.284
cg11827925	1.792	3.166	-0.156	1.765	2.229	0.047	0.935	3.437	0.0006	0.417	0.283
cg04815334	3.852	0.169	0.211	0.36	1.627	0.111	2.598	3.437	0.0006	0.417	0.283
cg01560871	2.69	1.908	0.045	1.781	1.289	0.635	1.221	3.436	0.0006	0.417	0.284
cg08530064	2.585	2.136	1.756	0.594	-0.434	0.531	2.569	3.436	0.0006	0.417	0.283
cg22579075	-0.838	-2.362	0.49	0.409	-2.083	-3.819	-2.146	-3.436	0.0006	0.417	0.283
cg07298772	2.138	0.123	1.094	0.687	2.811	1.026	1.541	3.435	0.0006	0.417	0.282
cg18513357	0.714	2.305	2.021	3.435	1.424	0.597	-0.211	3.435	0.0006	0.417	0.282
cg04987734	1.761	3.134	-1.113	0.932	1.772	1.898	1.459	3.435	0.0006	0.417	0.281
cg18080604	1.875	1.825	0.051	1.57	2.458	0.287	1.434	3.435	0.0006	0.417	0.281
cg15344028	-1.145	-3.915	-1.379	-0.541	-0.99	-3.025	-0.096	-3.434	0.0006	0.417	0.282
cg12072028	-1.462	-1.304	-0.15	-1.789	-1.711	-1.114	-2.213	-3.433	0.0006	0.418	0.281
cg01744331	0.101	-2.671	-0.586	-0.009	-2.962	-2.006	-2.175	-3.428	0.0006	0.424	0.287
cg25469868	1.382	2.28	-0.177	3.118	0.837	0.069	1.983	3.428	0.0006	0.424	0.286
cg06710464	1.513	2.786	0.371	1.815	1.791	0.683	0.92	3.425	0.0006	0.427	0.29
cg22495037	1.994	0.224	0.142	0.516	2.865	2.686	1.161	3.425	0.0006	0.427	0.289
cg07890553	2.968	3.108	-1.331	1.305	2.05	1.188	0.432	3.425	0.0006	0.427	0.288
cg02998240	-1.24	-1.731	-0.913	-1.456	-1.673	-1.575	-1.515	-3.425	0.0006	0.427	0.288
cg00911776	-0.648	-3.81	-2.171	-0.288	-1.837	-1.263	-0.791	-3.424	0.0006	0.427	0.287
cg02030454	1.342	2.35	0.896	2.012	0.06	0.743	2.331	3.423	0.0006	0.428	0.289
cg22635096	0.656	2.399	1.502	2.874	0.457	-0.375	2.203	3.419	0.0006	0.431	0.292
cg13980609	2.021	2.479	-0.091	1.575	1.568	1.768	0.591	3.419	0.0006	0.431	0.292
cg03801691	0.508	0.806	0.141	2.453	2.075	1.828	1.759	3.419	0.0006	0.431	0.291
cg02608963	0.574	-0.345	-0.074	3.251	1.482	2.405	2.083	3.419	0.0006	0.431	0.292
cg27586487	4.418	-0.109	-0.26	0.494	0.821	2.257	1.575	3.415	0.0006	0.436	0.296
cg10177197	-1.233	-1.195	-2.436	-1.291	-1.151	-2.887	-0.398	-3.414	0.0006	0.437	0.295
cg12290779	1.281	0.972	0.727	1.395	2.184	0.932	1.963	3.413	0.0006	0.437	0.296
cg06179011	-3.266	-1.92	-0.894	-0.308	-1.231	0.65	-2.535	-3.413	0.0006	0.437	0.296
cg06369322	-0.082	0.489	-2.627	-2.267	-1.19	-2.203	-2.146	-3.412	0.0006	0.437	0.295
cg12126344	-0.891	-0.846	-0.537	0.884	-3.609	-3.19	-1.87	-3.411	0.0006	0.437	0.297
cg15251319	2.558	2.797	-0.72	1.345	1.996	1.942	0.004	3.411	0.0006	0.437	0.296
cg27161340	-0.282	-0.414	-2.308	-1.185	-1.083	-1.535	-3.094	-3.41	0.0007	0.439	0.297
cg23055276	2.7	1.019	-0.724	0.717	2.197	1.047	2.166	3.408	0.0007	0.44	0.297
cg12729894	-1.134	-1.662	-1.983	-1.12	-2.056	-2.711	0.052	-3.408	0.0007	0.44	0.298
cg08551027	2.182	0.75	0.706	2.118	1.074	0.958	1.615	3.408	0.0007	0.44	0.298
cg27470978	2.57	1.895	-0.041	0.427	2.725	0.664	1.222	3.406	0.0007	0.44	0.299
cg08481002	0.91	1.932	-0.667	0.278	2.891	2.006	2.208	3.406	0.0007	0.44	0.298
cg22974837	-1.472	0.019	-3.071	-1.927	-1.171	-1.499	-0.995	-3.406	0.0007	0.44	0.298
cg23102129	1.185	-0.112	1.504	0.914	2.722	1.275	1.918	3.404	0.0007	0.442	0.299
cg18625627	1.854	4.845	1.387	1.148	2.817	-0.952	-0.758	3.403	0.0007	0.442	0.3

## Sheet: SuppData3
SuppData3: Lymphoid-DMCTs (FDR<0.3)	t-stat (CellDMC)
CpG	Buccal	Liu	Hannum	TZH	Zhang(HIV450k)	Zhang(HIV850k)	Tsaprouni	z(Stouffer)	P(Stouffer)	FDR(Stouffer)	FDR(Empirical)
cg19859270	-2.79	-5.586	-2.216	-4.881	-4.646	-2.521	-3.163	-8.143	4e-16	2e-10	<3e-6
cg02657160	-0.106	-1.897	-0.898	-4.217	-3.795	-2.411	-1.576	-4.948	7e-07	0.134	0.5
cg08529529	-2.979	-4.407	1.062	-2.269	-2.763	-1.283	-2.935	-4.771	2e-06	0.175	0.667
cg09837977	-2.482	-5.223	-2.35	-1.085	-2.894	-2.884	0.309	-4.757	2e-06	0.175	0.5

## Sheet: SuppData4
SuppData4: table lists the overlaps of the myeloid and lymphoid DMCTs found among the list of smoking-associated CpGs from Joehanes et al (FDR<0.05). Rows label the number of studies of our meta-analysis (maximum number of studies=7).	Joehanes HypoM	Joehanes HyperM	Joehanes
Myeloid-DMCTs (FDR<0.3) n=536	209	198	407 (76%)
# Studies HypoM = 7	142	0
# Studies HypoM = 6	64	0
# Studies HypoM = 5	3	0
# Studies HyperM = 4	0	1
# Studies HyperM = 5	0	18
# Studies HyperM = 6	0	110
# Studies HyperM = 7	0	69
	Joehanes HypoM	Joehanes HyperM	Joehanes
Lymphoid-DMCTs (FDR<0.3) n=4	4	0	3 (75%)
# Studies HypoM = 7	2	0
# Studies HypoM = 6	2	0
# Studies HypoM = 5	0	0
# Studies HyperM = 5	0	0
# Studies HyperM = 6	0	0
# Studies HyperM = 7	0	0

## Sheet: SuppData5
SuppData5: List of 108 hypomethylated myeloid DMCTs from our meta-analysis which map to a DHS (as defined by eFORGE algorithm) in inflammatory macrophages
Genome_Build	CHR	MAPINFO	UCSC_RefGene_Name	UCSC_RefGene_Group
37	19	1265879
37	15	74724918	SEMA7A;SEMA7A;SEMA7A	Body;Body;5UTR
37	3	39193251	CSRNP1	5UTR
37	16	11295667
37	2	145278564	ZEB2;ZEB2;ZEB2	TSS1500;TSS1500;TSS1500
37	4	2748332	TNIP2;TNIP2	Body;Body
37	1	23729692	TCEA3	Body
37	3	56835282	ARHGEF3;ARHGEF3	Body;Body
37	3	172235808	TNFSF10	Body
37	14	73695018
37	22	38614796
37	22	37257404	NCF4;NCF4	Body;Body
37	12	54677008	HNRNPA1;HNRPA1L-2;HNRNPA1	Body;Body;Body
37	9	33447032	SUGT1P1;AQP3	Body;Body
37	4	90227074	GPRIN3	5UTR
37	6	36326677
37	14	92981121	RIN3	Body
37	3	197474006	KIAA0226	5UTR
37	19	49379127	PPP1R15A	Body
37	6	37016869
37	16	84096529	MBTPS1	Body
37	11	844390	TSPAN4;TSPAN4;TSPAN4;TSPAN4;TSPAN4;TSPAN4;TSPAN4	TSS200;5UTR;5UTR;5UTR;5UTR;5UTR;5UTR
37	10	22920025	PIP4K2A	Body
37	1	11123118
37	20	48809539
37	14	93552128	ITPK1;ITPK1;ITPK1	Body;Body;Body
37	15	90324339
37	5	74862702	POLK	Body
37	5	67730071
37	20	50312490	ATP9A	Body
37	16	89894098	SPIRE2	TSS1500
37	12	11898284	ETV6	Body
37	2	106724161	UXS1	Body
37	7	30387954	ZNRF2	Body
37	6	41456441
37	7	26193607	NFE2L3	Body
37	1	43406792	SLC2A1	Body
37	10	104194843	MIR146B	TSS1500
37	2	47631145	MSH2	Body
37	1	110026138	ATXN7L2	TSS1500
37	1	55316481	DHCR24	3UTR
37	3	49210029	KLHDC8B	5UTR
37	7	65817282	TPST1	Body
37	14	74227441	C14orf43;C14orf43	5UTR;TSS1500
37	15	74927688	EDC3;EDC3;EDC3	Body;Body;Body
37	19	17208493	MYO9B;MYO9B	5UTR;5UTR
37	11	86510915	PRSS23	TSS1500
37	5	368843	AHRR	Body
37	17	57915717	TMEM49	Body
37	10	74021432
37	20	45985741	ZMYND8;ZMYND8;ZMYND8	TSS1500;TSS1500;TSS1500
37	1	9473751
37	20	60717299	PSMA7	Body
37	8	22930189
37	20	31331821	COMMD7;COMMD7	TSS200;TSS200
37	8	29522838
37	9	102195951
37	17	19282521	MAPK7;MAPK7;MAPK7;MAPK7	Body;Body;5UTR;Body
37	9	139416102	NOTCH1	Body
37	10	88729861	AGAP11;C10orf116	TSS1500;Body
37	5	150161299	C5orf62	Body
37	11	68142198	LRP5	Body
37	6	30720108
37	6	36645812	CDKN1A;CDKN1A	TSS1500;TSS1500
37	1	12664243	DHRS3	Body
37	13	48986124	LPAR6;LPAR6;RB1;LPAR6	Body;Body;Body;1stExon
37	10	63809121	ARID5B	Body
37	13	79968324	RBM26	Body
37	17	7166490	CLDN7	TSS1500
37	1	9686523
37	10	104957217
37	14	100841768	WARS;WDR25;WARS;WARS;WDR25;WARS;WARS;WARS	1stExon;TSS1500;5UTR;5UTR;TSS1500;1stExon;5UTR;5UTR
37	2	145116633
37	6	12119552	HIVEP1	Body
37	1	156116207
37	17	38476024	RARA;RARA;RARA	5UTR;5UTR;5UTR
37	1	12112386
37	20	19193989	SLC24A3	Body
37	20	816362	FAM110A;FAM110A	TSS1500;5UTR
37	4	3203982	HTT	Body
37	1	12217629
37	1	15485346	TMEM51;TMEM51;TMEM51;TMEM51	5UTR;5UTR;5UTR;5UTR
37	12	7260776	LOC283314;C1RL	TSS200;Body
37	5	138609222	MATR3;SNHG4	TSS1500;TSS1500
37	6	159240566	EZR;EZR	TSS200;TSS1500
37	2	73162158
37	8	25315063	KCTD9;CDCA2	Body;TSS1500
37	11	115375420	CADM1;CADM1	TSS200;TSS200
37	15	90357202	ANPEP	5UTR
37	11	3858493	RHOG	5UTR
37	14	74223355	C14orf43;C14orf43	5UTR;5UTR
37	20	62168670	PTK6;PTK6	1stExon;5UTR
37	8	128378218
37	10	63753550	ARID5B	Body
37	2	178125956	NFE2L2;NFE2L2;NFE2L2	Body;5UTR;5UTR
37	12	56324915	DGKA;DGKA;DGKA;DGKA	TSS1500;TSS1500;TSS1500;TSS200
37	2	102844110	IL1RL2	Body
37	15	40635904
37	16	27326054	IL4R;IL4R	5UTR;5UTR
37	17	57918262	MIR21	TSS1500
37	1	25349681
37	5	139557145	C5orf32	5UTR
37	1	68299388	GNG12	TSS1500
37	16	30671644
37	1	43766752	TIE1	1stExon
37	20	19191145
37	1	12207564
37	19	1155738	SBNO2	5UTR

## Sheet: SuppData6
SuppData6: List of 63 hypermethylated myeloid DMCTs from our meta-analysis which map to a DHS (as defined by eFORGE algorithm) in accute myeloid leukemia
Genome_Build	CHR	MAPINFO	UCSC_RefGene_Name	UCSC_RefGene_Group
37	10	71135679	HK1;HK1;HK1;HK1;HK1	Body;Body;Body;Body;Body
37	2	209224225
37	3	150996599	MED12L;P2RY14	Body;TSS1500
37	10	72545424	C10orf27	TSS1500
37	12	122356316	WDR66	TSS200
37	14	103415882	CDC42BPB	Body
37	12	133134938	FBRSL1	Body
37	17	73120977	ARMC7	Body
37	11	133928346
37	20	62212228
37	20	32398023	CHMP4B	TSS1500
37	17	4923126	KIF1C	Body
37	3	107086058
37	14	103572194	C14orf73	Body
37	15	101305443
37	16	1545405	TELO2	Body
37	7	105662884	FLJ23834	Body
37	16	72882495	ZFHX3;ZFHX3	Body;Body
37	6	158448508	SYNJ2	Body
37	12	1025529	RAD52	Body
37	17	73577744
37	1	160261619	COPA;COPA	Body;Body
37	5	177944298	COL23A1	Body
37	5	9015582
37	3	119182858	TMEM39A	TSS1500
37	2	9843525
37	17	26517057	NLK	Body
37	11	78131601
37	6	32165200	NOTCH4	Body
37	5	177942856	COL23A1	Body
37	1	153762224
37	17	78560916	RPTOR;RPTOR	Body;Body
37	17	8772067	PIK3R6	TSS1500
37	10	22331872
37	8	28634455	INTS9;INTS9;INTS9	Body;Body;Body
37	7	30951498	AQP1;AQP1	1stExon;5UTR
37	19	35786580	MAG;MAG	Body;Body
37	19	18280669	PIK3R2	3UTR
37	6	32116875	PRRT1	3UTR
37	17	78513167
37	3	194017703
37	17	58309046	SCARNA20;USP32	TSS200;Body
37	1	42385662	HIVEP3;HIVEP3	TSS1500;TSS1500
37	10	4892269
37	7	158664174	WDR60	Body
37	2	42566556
37	17	46560683
37	12	133133572	FBRSL1	Body
37	4	26789915
37	17	58218781
37	1	244964768
37	2	11269719
37	4	142055319	RNF150	TSS1500
37	21	46550644	ADARB1;ADARB1;ADARB1;ADARB1;ADARB1;ADARB1;ADARB1	5UTR;5UTR;5UTR;Body;Body;5UTR;Body
37	11	859670	TSPAN4;TSPAN4;TSPAN4;TSPAN4;TSPAN4;TSPAN4;TSPAN4	5UTR;Body;Body;Body;Body;Body;Body
37	12	112125000	ACAD10;ACAD10;BRAP	5UTR;5UTR;TSS1500
37	2	108903952	SULT1C2;SULT1C2	TSS1500;TSS1500
37	17	42467728	ITGA2B	TSS1500
37	8	103916295
37	10	105218660	CALHM1	TSS200
37	16	31891978	ZNF267	Body
37	10	97094453	SORBS1;SORBS1;SORBS1;SORBS1;SORBS1;SORBS1;SORBS1	Body;Body;Body;Body;Body;Body;Body
37	15	52386161
